# Supplementary material for: Mapping the Neuroprotective Landscape of Perioperative Magnesium Sulphate: A Translational Scoping Review
Source: J Clin Med. 2026 Jun 28;15(13):5032. doi: 10.3390/jcm15135032 (PMC13362825; doi:10.3390/jcm15135032)
Supplement: Supplementary file 1 [file jcm-15-05032-s001.zip]

Archive with 1 entries (1 files):
- jcm-4337603-supplementary.pdf
